# Supplementary material for: Increasing associative plasticity in temporo-occipital back-projections improves visual perception of emotions
Source: Nat Commun. 2023 Sep 22;14:5720. doi: 10.1038/s41467-023-41058-3 (PMC10517146; doi:10.1038/s41467-023-41058-3)
Supplement: Supplementary file 4 — Source Data [file 41467_2023_41058_MOESM4_ESM.xlsx]

## Sheet:  Fig. 1 Experiment 1
Experiment 1 - TEP latency - Mean Data
	sensor level	source level
	Electrodes [O1, Oz, O2]	V1-ROI
Mean	196.5	199.6
SEM	7.0004	8.30288

## Sheet: Fig. 3 Experiment 2
Experiment 2 - Baseline-corrected d' values - Individual Data									Experiment 2 - Baseline-corrected d' values - Mean Data
				Exposure							Exposure
				17 ms	33 ms	50 ms					17 ms	33 ms	50 ms
		Gender	Age
Exp2STS-V1	subj1	M	24	1.62226	1.13341	0.936415			Exp2STS-V1	Mean	1.34758	1.10361	1.16429
Exp2STS-V1	subj2	F	23	0.934507	1.24829	1.30749				SEM	0.0791605	0.069398	0.0720343
Exp2STS-V1	subj3	F	25	1.63447	1.27861	1.18406
Exp2STS-V1	subj4	F	24	1.15418	0.971226	0.972966			Ctrl0ms	Mean	1.05756	1.04921	1.00591
Exp2STS-V1	subj5	F	27	1.26407	0.816833	1.29022				SEM	0.0826926	0.0715323	0.0805375
Exp2STS-V1	subj6	M	22	1.20269	1.31611	1.07332
Exp2STS-V1	subj7	M	22	1.70642	0.984059	1.05038			Ctrl100ms	Mean	0.931938	1.07453	0.933801
Exp2STS-V1	subj8	M	24	1.27276	1.14836	1.23847				SEM	0.127357	0.104279	0.0776081
Exp2STS-V1	subj9	F	25	1.20319	0.819475	1.01553
Exp2STS-V1	subj10	M	20	1.84093	1.13986	1.9232
Exp2STS-V1	subj11	M	23	0.892186	1.37071	1.13275
Exp2STS-V1	subj12	M	25	1.53725	1.63288	1.34112
Exp2STS-V1	subj13	M	23	1.07663	0.935539	1.05799
Exp2STS-V1	subj14	F	22	1.52464	0.655166	0.776088
Ctrl0ms	subj1	F	24	1.01448	1.22155	0.977976
Ctrl0ms	subj2	F	24	0.889403	1.27851	1.31785
Ctrl0ms	subj3	M	27	1.08704	1.2667	0.628185
Ctrl0ms	subj4	F	24	1.0471	0.806607	0.806806
Ctrl0ms	subj5	M	21	1.08561	1.04989	1.18373
Ctrl0ms	subj6	F	26	1.1888	1.01322	0.840548
Ctrl0ms	subj7	M	23	1.09523	0.981772	0.959449
Ctrl0ms	subj8	M	30	1.30194	0.885253	0.863052
Ctrl0ms	subj9	F	25	1.08111	1.53006	1.50978
Ctrl0ms	subj10	F	23	1.28273	1.28896	1.12775
Ctrl0ms	subj11	F	23	1.0853	1.10431	1.05143
Ctrl0ms	subj12	F	21	0.0897204	0.451218	0.34699
Ctrl0ms	subj13	M	29	1.12427	1.00406	1.30166
Ctrl0ms	subj14	M	24	1.43316	0.806843	1.16752
Ctrl100ms	subj1	M	22	0.9859	1.35889	1.09097
Ctrl100ms	subj2	M	23	1.35712	1.71613	1.34882
Ctrl100ms	subj3	F	22	0.114095	0.0950301	0.100144
Ctrl100ms	subj4	F	24	1.92964	1.62708	1.0861
Ctrl100ms	subj5	M	28	0.915125	1.13937	1.09454
Ctrl100ms	subj6	M	27	0.881603	0.889891	0.948649
Ctrl100ms	subj7	F	23	1.06395	0.832768	0.891679
Ctrl100ms	subj8	F	23	1.29006	1.24725	0.848977
Ctrl100ms	subj9	M	25	0.628414	0.903397	1.05038
Ctrl100ms	subj10	M	21	0.870964	0.875686	1.03767
Ctrl100ms	subj11	F	25	1.40448	0.978906	1.10691
Ctrl100ms	subj12	F	25	0.726845	1.1962	0.760198
Ctrl100ms	subj13	F	20	0.673223	1.0605	0.697803
Ctrl100ms	subj14	F	22	0.673223	1.0605	0.697803

## Sheet: Fig. 4 Experiment 3
Experiment 3 - Baseline-corrected d' values - Individual Data									Experiment 3 - Baseline-corrected d' values - Mean Data
				Exposure							Exposure
				17 ms	33 ms	50 ms					17 ms	33 ms	50 ms
		Gender	Age
Exp3STS-V1	subj1	F	20	1.81313	1.23122	0.783107			Exp3STS-V1	Mean	1.27569	1.0994	0.939637
Exp3STS-V1	subj2	F	23	1.58493	1.1246	0.991893				SEM	0.0726254	0.0532351	0.0282637
Exp3STS-V1	subj3	M	20	1.19812	0.992978	0.799028
Exp3STS-V1	subj4	F	25	1.11542	0.862178	0.95072			CtrlV1-STS	Mean	1.07691	1.02274	0.975992
Exp3STS-V1	subj5	F	21	0.998469	1.24237	1.16047				SEM	0.0602763	0.047372	0.0492674
Exp3STS-V1	subj6	F	23	1.0814	0.906545	0.952778
Exp3STS-V1	subj7	M	25	0.998963	0.826665	0.874866			CtrlSham	Mean	1.04846	1.08228	1.07567
Exp3STS-V1	subj8	M	23	1.13361	1.20721	1.04349				SEM	0.0593362	0.0599947	0.0917683
Exp3STS-V1	subj9	M	23	1.1123	1.07157	0.852332
Exp3STS-V1	subj10	M	24	1.60902	1.54423	0.96914
Exp3STS-V1	subj11	M	25	1.12505	1.00014	0.942587
Exp3STS-V1	subj12	F	24	1.39242	1.12068	0.997178
Exp3STS-V1	subj13	M	32	1.42112	1.16183	0.897686
CtrlV1-STS	subj1	M	25	1.09088	1.17382	1.05363
CtrlV1-STS	subj2	M	27	0.875131	0.882778	1.04897
CtrlV1-STS	subj3	M	23	1.07338	1.13227	0.798995
CtrlV1-STS	subj4	F	24	1.00161	0.844772	0.997912
CtrlV1-STS	subj5	F	26	0.828185	0.804554	0.712501
CtrlV1-STS	subj6	F	30	1.09536	1.17661	0.905886
CtrlV1-STS	subj7	F	20	1.5488	1.28931	1.03232
CtrlV1-STS	subj8	M	27	1.07726	1.19344	0.90538
CtrlV1-STS	subj9	F	25	0.862946	0.906372	0.756952
CtrlV1-STS	subj10	F	23	1.28711	0.836141	0.897235
CtrlV1-STS	subj11	F	19	0.854183	0.850492	1.01511
CtrlV1-STS	subj12	F	24	1.02334	1.13213	1.20869
CtrlV1-STS	subj13	F	22	1.38165	1.07298	1.35432
CtrlSham	subj1	F	26	0.968356	0.914656	1.08913
CtrlSham	subj2	F	25	1.21649	1.22084	0.767738
CtrlSham	subj3	M	24	1.06434	0.948931	1.833
CtrlSham	subj4	F	20	1.15362	0.713389	1.50351
CtrlSham	subj5	F	20	0.961033	1.37698	1.30837
CtrlSham	subj6	M	26	0.984192	0.820289	1.12556
CtrlSham	subj7	F	26	0.853903	1.09201	0.722539
CtrlSham	subj8	M	22	0.775495	1.11743	0.77939
CtrlSham	subj9	F	21	0.796803	1.23699	0.885572
CtrlSham	subj10	M	26	1.4694	1.49296	0.779854
CtrlSham	subj11	F	22	1.3227	1.04174	1
CtrlSham	subj12	M	21	0.854508	0.988584	1.27194
CtrlSham	subj13	M	20	1.20907	1.10489	0.917157
Ctrl100ms	subj12	F	25	0.726845	1.1962	0.760198
Ctrl100ms	subj13	F	20	0.673223	1.0605	0.697803
Ctrl100ms	subj14	F	22	0.673223	1.0605	0.697803

## Sheet: Fig. 5 Control Analysis
Control analysis - Baseline-corrected d' values - Individual Data									Control analysis - Baseline-corrected d' values - Mean Data
				Exposure							Exposure
				17 ms	33 ms	50 ms					17 ms	33 ms	50 ms
		Gender	Age
Exp2STS-V1	subj1	M	24	1.62226	1.13341	0.936415			Exp2STS-V1	Mean	1.34758	1.10361	1.16429
Exp2STS-V1	subj2	F	23	0.934507	1.24829	1.30749				SEM	0.0791605	0.069398	0.0720343
Exp2STS-V1	subj3	F	25	1.63447	1.27861	1.18406
Exp2STS-V1	subj4	F	24	1.15418	0.971226	0.972966			Exp3STS-V1	Mean	1.27569	1.0994	0.939637
Exp2STS-V1	subj5	F	27	1.26407	0.816833	1.29022				SEM	0.0726254	0.0532351	0.0282637
Exp2STS-V1	subj6	M	22	1.20269	1.31611	1.07332
Exp2STS-V1	subj7	M	22	1.70642	0.984059	1.05038			Ctrl-GenderSTS-V1	Mean	1.0208	1.06946	0.925457
Exp2STS-V1	subj8	M	24	1.27276	1.14836	1.23847				SEM	0.061156	0.0486167	0.0429905
Exp2STS-V1	subj9	F	25	1.20319	0.819475	1.01553
Exp2STS-V1	subj10	M	20	1.84093	1.13986	1.9232
Exp2STS-V1	subj11	M	23	0.892186	1.37071	1.13275
Exp2STS-V1	subj12	M	25	1.53725	1.63288	1.34112
Exp2STS-V1	subj13	M	23	1.07663	0.935539	1.05799
Exp2STS-V1	subj14	F	22	1.52464	0.655166	0.776088
Exp3STS-V1	subj1	F	20	1.81313	1.23122	0.783107
Exp3STS-V1	subj2	F	23	1.58493	1.1246	0.991893
Exp3STS-V1	subj3	M	20	1.19812	0.992978	0.799028
Exp3STS-V1	subj4	F	25	1.11542	0.862178	0.95072
Exp3STS-V1	subj5	F	21	0.998469	1.24237	1.16047
Exp3STS-V1	subj6	F	23	1.0814	0.906545	0.952778
Exp3STS-V1	subj7	M	25	0.998963	0.826665	0.874866
Exp3STS-V1	subj8	M	23	1.13361	1.20721	1.04349
Exp3STS-V1	subj9	M	23	1.1123	1.07157	0.852332
Exp3STS-V1	subj10	M	24	1.60902	1.54423	0.96914
Exp3STS-V1	subj11	M	25	1.12505	1.00014	0.942587
Exp3STS-V1	subj12	F	24	1.39242	1.12068	0.997178
Exp3STS-V1	subj13	M	32	1.42112	1.16183	0.897686
Ctrl-GenderSTS-V1	subj1	F	22	0.962506	1.18588	0.986329
Ctrl-GenderSTS-V1	subj2	F	21	0.90552	1.03913	0.878567
Ctrl-GenderSTS-V1	subj3	M	21	0.957555	1.05627	0.802138
Ctrl-GenderSTS-V1	subj4	F	21	1.1485	0.723762	0.750233
Ctrl-GenderSTS-V1	subj5	F	21	0.98048	1.10259	0.772946
Ctrl-GenderSTS-V1	subj6	F	21	1.33714	1.20665	0.676614
Ctrl-GenderSTS-V1	subj7	F	21	1.11141	1.10226	0.983637
Ctrl-GenderSTS-V1	subj8	F	23	0.996952	1.13733	0.986483
Ctrl-GenderSTS-V1	subj9	F	23	1.32638	1.30728	1.1465
Ctrl-GenderSTS-V1	subj10	M	22	1.34618	1.37808	1.11635
Ctrl-GenderSTS-V1	subj11	F	20	0.795502	0.806462	0.942017
Ctrl-GenderSTS-V1	subj12	M	27	0.538371	0.93484	1.13196
Ctrl-GenderSTS-V1	subj13	M	24	1.02051	1.08741	1.13553
Ctrl-GenderSTS-V1	subj14	F	23	0.864149	0.90447	0.647089

## Sheet: Fig. 6 Experiment 5
Experiment 5 - Baseline-corrected d' and P1 values - Individual Data									Experiment 5 - Baseline-corrected d' values - Mean Data
				d'	P1 left cluster	P1 right cluster					d'	P1 left cluster	P1 right cluster
		Gender	Age
Exp5STS-V1	subj1	F	26	2.62488	1.92078	0.580937			Exp5STS-V1	Mean	1.6584	-0.270237	1.27408
Exp5STS-V1	subj2	M	22	2.42829	-0.670554	-0.887186				SEM	0.149274	0.354583	0.337871
Exp5STS-V1	subj3	F	19	1.44595	0.288643	0.283354
Exp5STS-V1	subj4	M	20	2.22756	0.922075	1.53932			CtrlV1-STS	Mean	1.0983	0.129339	0.273777
Exp5STS-V1	subj5	F	22	1.4387	-2.56913	0.940682				SEM	0.136052	0.243117	0.348604
Exp5STS-V1	subj6	M	27	0.966815	-0.809801	-1.35877
Exp5STS-V1	subj7	F	25	1.34974	1.20797	2.21197
Exp5STS-V1	subj8	F	22	1.37084	-2.25379	-0.137829
Exp5STS-V1	subj9	F	23	0.830614	0.258552	2.07813
Exp5STS-V1	subj10	M	20	2.05566	0.979705	1.82249
Exp5STS-V1	subj11	M	24	1.45138	1.12155	1.87158
Exp5STS-V1	subj12	M	23	1.4295	0.54951	0.742542
Exp5STS-V1	subj13	M	21	2.91626	0.451041	2.18348
Exp5STS-V1	subj14	F	22	1.85943	0.655185	1.44025
Exp5STS-V1	subj15	M	22	0.84196	-2.46243	2.71406
Exp5STS-V1	subj16	M	20	2.33169	-1.53183	3.46581
Exp5STS-V1	subj17	F	21	1.17091	-3.04555	-0.411019
Exp5STS-V1	subj18	F	21	1.11098	0.123814	3.85364
CtrlV1-STS	subj1	M	22	0.667272	-1.33584	-1.77197
CtrlV1-STS	subj2	M	22	0.718331	0.32491	0.54458
CtrlV1-STS	subj3	F	24	0.973564	1.11911	0.742195
CtrlV1-STS	subj4	M	25	1.15294	0.326802	-0.130806
CtrlV1-STS	subj5	M	32	0.996349	0.194122	0.384212
CtrlV1-STS	subj6	M	24	1.64499	0.738174	0.416193
CtrlV1-STS	subj7	M	23	0.267987	-0.43892	0.582056
CtrlV1-STS	subj8	M	24	2.44256	-0.550131	-2.45702
CtrlV1-STS	subj9	F	22	0.949777	1.34049	-0.0571202
CtrlV1-STS	subj10	F	25	2.01716	-0.762182	0.77194
CtrlV1-STS	subj11	F	21	0.140031	1.89877	3.0331
CtrlV1-STS	subj12	F	21	1.05937	-1.07481	0.633374
CtrlV1-STS	subj13	F	20	1.11038	-1.7172	-1.39079
CtrlV1-STS	subj14	M	21	1.0199	-0.276132	-2.11225
CtrlV1-STS	subj15	M	22	1.27425	-0.658523	1.16334
CtrlV1-STS	subj16	M	28	failure	0.908238	2.26861
CtrlV1-STS	subj17	M	24	1.28569	1.06322	2.17266
CtrlV1-STS	subj18	M	25	0.950593	1.228	0.135691

## Sheet:  Suppl Fig. 1 Experiment 1
Experiment 1 - TEP latency - Mean Data
	source level
	Early TEP V1-ROI	Early TEP STS-ROI	Late TEP V1-ROI	Late TEP STS-ROI
Mean	89.7	86.7	199.7	179.9
SEM	6.03333	6.17531	8.55576	3.50381

## Sheet: Suppl Fig.3 Control analysis
Control analysis - raw d' values - Mean Data
Time:	Baseline	T0	T20	T40	T60	T80
Mean	1.60794	2.08059	2.26743	2.44259	2.48608	2.41663
SEM	0.10873	0.11944	0.131111	0.134457	0.160525	0.180349

## Sheet: Suppl Table 1, Exp 2, 3, 4
Experiment 2 - Baseline d' values - Individual Data									Experiment 2 - Baseline d' values - Mean Data
											Exposure
			Measure:	d'	d'	d'					17 ms	33 ms	50 ms
			Exposure:	17 ms	33 ms	50 ms
		Gender	Age						Exp2STS-V1	Mean	1.81312	2.78777	2.96731
Exp2STS-V1	subj1	M	24	1.78641	3.06824	4.01661				SD	0.600177	0.875555	0.889979
Exp2STS-V1	subj2	F	23	1.49877	1.66357	1.93637
Exp2STS-V1	subj3	F	25	1.41224	2.31054	2.54411			Ctrl0ms	Mean	1.97833	2.8441	3.06319
Exp2STS-V1	subj4	F	24	2.85213	4.30775	4.30775				SD	0.441428	0.874783	0.801503
Exp2STS-V1	subj5	F	27	1.92677	3.39685	2.54411
Exp2STS-V1	subj6	M	22	2.53722	2.85213	3.688			Ctrl100ms	Mean	1.99855	2.38587	2.78127
Exp2STS-V1	subj7	M	22	1.58912	3.01308	3.39685				SD	1.03644	1.08717	1.12666
Exp2STS-V1	subj8	M	24	2.09443	3.06824	2.85213
Exp2STS-V1	subj9	F	25	1.91667	3.30422	3.01308
Exp2STS-V1	subj10	M	20	0.555841	1.25362	1.06791
Exp2STS-V1	subj11	M	23	2.0229	1.80679	2.31054
Exp2STS-V1	subj12	M	25	1.47532	2.09443	2.68447
Exp2STS-V1	subj13	M	23	2.53722	4.01661	4.01661
Exp2STS-V1	subj14	F	22	1.17867	2.87272	3.16386
Ctrl0ms	subj1	F	24	2.53722	3.06824	3.39685
Ctrl0ms	subj2	F	24	2.328	2.74988	2.46836
Ctrl0ms	subj3	M	27	1.72948	1.66357	3.01308
Ctrl0ms	subj4	F	24	2.328	4.01661	3.688
Ctrl0ms	subj5	M	21	1.82484	2.87272	2.85213
Ctrl0ms	subj6	F	26	2.0375	3.18074	4.01661
Ctrl0ms	subj7	M	23	2.63602	4.01661	4.30775
Ctrl0ms	subj8	M	30	1.46899	3.39685	3.39685
Ctrl0ms	subj9	F	25	1.66357	1.49877	1.77429
Ctrl0ms	subj10	F	23	1.45091	2.0375	2.16034
Ctrl0ms	subj11	F	23	2.31054	3.30422	3.688
Ctrl0ms	subj12	F	21	1.82484	1.45091	1.68448
Ctrl0ms	subj13	M	29	2.328	3.688	3.04102
Ctrl0ms	subj14	M	24	1.22876	2.87272	3.39685
Ctrl100ms	subj1	M	22	2.54411	2.46836	3.18074
Ctrl100ms	subj2	M	23	1.58912	1.66357	2.42127
Ctrl100ms	subj3	F	22	0.555841	1.17867	1.06791
Ctrl100ms	subj4	F	24	1.20579	1.68448	2.46836
Ctrl100ms	subj5	M	28	2.85213	3.18074	3.39685
Ctrl100ms	subj6	M	27	0.891026	2.39108	3.04102
Ctrl100ms	subj7	F	23	2.31054	3.688	3.688
Ctrl100ms	subj8	F	23	1.93637	2.53722	3.688
Ctrl100ms	subj9	M	25	3.688	3.01308	3.39685
Ctrl100ms	subj10	M	21	3.39685	4.01661	3.688
Ctrl100ms	subj11	F	25	1.92677	3.47189	3.18074
Ctrl100ms	subj12	F	25	3.18074	2.68447	4.01661
Ctrl100ms	subj13	F	20	1.35555	1.2652	1.46628
Ctrl100ms	subj14	F	22	0.546875	0.15879	0.237202
Experiment 3 - Baseline d' values - Individual Data									Experiment 3 - Baseline d' values - Mean Data
											Exposure
			Measure:	d'	d'	d'					17 ms	33 ms	50 ms
			Exposure:	17 ms	33 ms	50 ms
		Gender	Age						Exp3STS-V1	Mean	2.02256	2.8502	3.51485
Exp3STS-V1	subj1	F	20	1.45091	2.54411	4.01661				SD	0.776882	0.848336	0.865672
Exp3STS-V1	subj2	F	23	0.397052	0.816334	0.993129
Exp3STS-V1	subj3	M	20	2.0375	3.01308	3.688			CtrlV1-STS	Mean	2.29375	2.94832	3.27738
Exp3STS-V1	subj4	F	25	2.31054	3.688	3.688				SD	0.48376	0.509985	0.632963
Exp3STS-V1	subj5	F	21	3.47189	2.68447	3.30422
Exp3STS-V1	subj6	F	23	3.01308	4.01661	4.01661			CtrlSham	Mean	1.94655	2.67241	2.96418
Exp3STS-V1	subj7	M	25	2.31054	3.72546	4.30775				SD	0.380698	0.640725	0.886383
Exp3STS-V1	subj8	M	23	2.46836	3.47189	4.01661
Exp3STS-V1	subj9	M	23	1.58912	2.20516	3.06824
Exp3STS-V1	subj10	M	24	1.55284	2.31054	4.01661
Exp3STS-V1	subj11	M	25	2.328	3.06824	3.688
Exp3STS-V1	subj12	F	24	1.46628	2.328	2.87272
Exp3STS-V1	subj13	M	32	1.89714	3.18074	4.01661
CtrlV1-STS	subj1	M	25	2.46836	3.06824	3.39685
CtrlV1-STS	subj2	M	27	2.0375	2.63602	2.328
CtrlV1-STS	subj3	M	23	2.328	3.06824	4.30775
CtrlV1-STS	subj4	F	24	2.20516	3.01308	3.18074
CtrlV1-STS	subj5	F	26	1.80679	2.63602	3.06824
CtrlV1-STS	subj6	F	30	1.46628	2.0375	2.328
CtrlV1-STS	subj7	F	20	1.77429	2.31054	3.01308
CtrlV1-STS	subj8	M	27	2.54411	3.30422	4.30775
CtrlV1-STS	subj9	F	25	3.18074	3.01308	3.688
CtrlV1-STS	subj10	F	23	2.09443	3.688	3.72546
CtrlV1-STS	subj11	F	19	3.04102	3.688	3.39685
CtrlV1-STS	subj12	F	24	2.54411	2.46836	2.68447
CtrlV1-STS	subj13	F	22	2.328	3.39685	3.18074
CtrlSham	subj1	F	26	2.54411	3.06824	2.85213
CtrlSham	subj2	F	25	2.20516	2.328	3.39685
CtrlSham	subj3	M	24	2.31054	3.04102	1.68448
CtrlSham	subj4	F	20	1.5526	3.18074	1.82484
CtrlSham	subj5	F	20	1.45091	1.72948	2.0375
CtrlSham	subj6	M	26	1.55284	2.68447	2.46836
CtrlSham	subj7	F	26	1.89714	2.31054	2.9303
CtrlSham	subj8	M	22	2.16034	2.85213	3.72546
CtrlSham	subj9	F	21	1.78641	2.01998	3.06824
CtrlSham	subj10	M	26	1.55284	2.11325	4.01661
CtrlSham	subj11	F	22	2.16034	3.688	4.01661
CtrlSham	subj12	M	21	1.66357	2.0375	2.20516
CtrlSham	subj13	M	20	2.46836	3.688	4.30775
Experiment 4 - Baseline d' values - Individual Data									Experiment 4 - Baseline d' values - Mean Data
											Exposure
	Measure:			d'	d'	d'					17 ms	33 ms	50 ms
	Exposure:			17 ms	33 ms	50 ms
		Gender	Age						Ctrl-GenderSTS-V1	Mean	1.98137	2.50325	3.0874
Ctrl-GenderSTS-V1	subj1	F	22	1.77429	2.3007	2.87272				SD	0.700024	0.768752	0.703607
Ctrl-GenderSTS-V1	subj2	F	21	1.5526	2.01998	2.87272
Ctrl-GenderSTS-V1	subj3	M	21	2.13023	2.88201	3.53687			Ctrl-GenderSham	Mean	1.86962	2.59019	2.88774
Ctrl-GenderSTS-V1	subj4	F	21	1.82484	3.26578	3.35485				SD	0.538872	0.699696	0.741147
Ctrl-GenderSTS-V1	subj5	F	21	1.63665	2.01998	2.85213
Ctrl-GenderSTS-V1	subj6	F	21	1.01362	1.16327	1.92677
Ctrl-GenderSTS-V1	subj7	F	21	2.87272	3.47189	4.01661
Ctrl-GenderSTS-V1	subj8	F	23	2.85213	3.01308	4.30775
Ctrl-GenderSTS-V1	subj9	F	23	1.56164	2.42127	2.85213
Ctrl-GenderSTS-V1	subj10	M	22	1.58912	2.0375	3.18074
Ctrl-GenderSTS-V1	subj11	F	20	3.06824	4.01661	4.01661
Ctrl-GenderSTS-V1	subj12	M	27	3.06824	2.74988	2.46836
Ctrl-GenderSTS-V1	subj13	M	24	1.15826	1.89714	2.11325
Ctrl-GenderSTS-V1	subj14	F	23	1.63665	1.78641	2.85213
Ctrl-GenderSham	subj1	F	28	1.78641	1.78641	3.39685
Ctrl-GenderSham	subj2	F	27	1.97741	2.11777	4.19071
Ctrl-GenderSham	subj3	F	29	1.68448	2.68447	2.3007
Ctrl-GenderSham	subj4	F	21	2.0375	2.68447	3.18074
Ctrl-GenderSham	subj5	F	21	2.09443	3.06824	2.68447
Ctrl-GenderSham	subj6	M	25	1.46899	2.54411	2.0229
Ctrl-GenderSham	subj7	F	23	1.77429	2.3007	2.20516
Ctrl-GenderSham	subj8	F	21	2.63915	2.87272	3.01308
Ctrl-GenderSham	subj9	M	20	2.85213	3.47189	3.16386
Ctrl-GenderSham	subj10	M	25	0.981382	2.54411	2.09443
Ctrl-GenderSham	subj11	F	24	2.09993	3.47189	4.01661
Ctrl-GenderSham	subj12	M	21	1.09506	1.46628	2.31054
Ctrl-GenderSham	subj13	F	23	2.328	3.688	3.688
Ctrl-GenderSham	subj14	M	21	1.35555	1.56164	2.16034

## Sheet: Suppl Table 2, Exp 2, 3, 4
Experiment 2 - Baseline β values - Individual Data									Experiment 2 - Baseline β values - Mean Data
											Exposure
			Measure:	β	β	β					17 ms	33 ms	50 ms
			Exposure:	17 ms	33 ms	50 ms
		Gender	Age						Exp2STS-V1	Mean	-0.368167	-0.343107	-0.0287805
Exp2STS-V1	subj1	M	24	-0.208625	-1.11022e-15	0.584703				SD	0.913224	0.688489	0.874195
Exp2STS-V1	subj2	F	23	-0.390589	0.0920991	1.09586
Exp2STS-V1	subj3	F	25	-0.429138	-0.875348	0.666723			Ctrl0ms	Mean	-0.175157	-0.0989839	0.099022
Exp2STS-V1	subj4	F	24	-0.308187	0	0				SD	0.5889	0.907302	0.825247
Exp2STS-V1	subj5	F	27	0.360236	-0.558122	0.666723
Exp2STS-V1	subj6	M	22	1.50742	0.308187	1.14283			Ctrl100ms	Mean	-0.0407868	0.30178	0.270709
Exp2STS-V1	subj7	M	22	-0.342343	1.07323	0.558122				SD	0.634672	0.975966	0.867277
Exp2STS-V1	subj8	M	24	0.567161	-1.11022e-15	-0.308187
Exp2STS-V1	subj9	F	25	-2.29146	-1.65794	-1.07323
Exp2STS-V1	subj10	M	20	0.0226331	-0.0597712	0.0482458
Exp2STS-V1	subj11	M	23	-1.05731	-0.749125	-0.875348
Exp2STS-V1	subj12	M	25	-0.856203	-0.567161	-0.515111
Exp2STS-V1	subj13	M	23	-1.50742	-0.584703	-0.584703
Exp2STS-V1	subj14	F	22	-0.220513	-1.22484	-1.80955
Ctrl0ms	subj1	F	24	-1.50742	-1.11022e-15	-0.558122
Ctrl0ms	subj2	F	24	0.358536	1.34137	0.206925
Ctrl0ms	subj3	M	27	-0.493955	-0.0920991	1.07323
Ctrl0ms	subj4	F	24	0.358536	0.584703	-1.14283
Ctrl0ms	subj5	M	21	0.434184	-1.22484	0.308187
Ctrl0ms	subj6	F	26	-0.268137	-0.866309	0.584703
Ctrl0ms	subj7	M	23	0	0.584703	0
Ctrl0ms	subj8	M	30	-0.610886	-0.558122	-0.558122
Ctrl0ms	subj9	F	25	0.0920991	0.390589	0
Ctrl0ms	subj10	F	23	-0.0739472	0.268137	-0.151612
Ctrl0ms	subj11	F	23	-0.875348	-1.65794	-1.14283
Ctrl0ms	subj12	F	21	0.434184	-0.0739472	0.282572
Ctrl0ms	subj13	M	29	0.358536	1.14283	1.92607
Ctrl0ms	subj14	M	24	-0.658578	-1.22484	0.558122
Ctrl100ms	subj1	M	22	0.666723	-0.206925	0.866309
Ctrl100ms	subj2	M	23	-0.342343	0.0920991	0.783248
Ctrl100ms	subj3	F	22	-0.0226331	0.220513	-0.0482458
Ctrl100ms	subj4	F	24	0.342749	0.282572	0.206925
Ctrl100ms	subj5	M	28	0.308187	0.866309	-0.558122
Ctrl100ms	subj6	M	27	-0.0385486	-2.29146	-1.92607
Ctrl100ms	subj7	F	23	-0.875348	1.14283	1.14283
Ctrl100ms	subj8	F	23	1.09586	1.50742	1.14283
Ctrl100ms	subj9	M	25	-1.14283	1.07323	0.558122
Ctrl100ms	subj10	M	21	0.558122	-0.584703	1.14283
Ctrl100ms	subj11	F	25	-0.360236	1.45101	0.866309
Ctrl100ms	subj12	F	25	-0.866309	0.515111	-0.584703
Ctrl100ms	subj13	F	20	0.133718	0.181964	0.225817
Ctrl100ms	subj14	F	22	-0.0281324	-0.0250582	-0.0281324
Experiment 3 - Baseline β values - Individual Data									Experiment 3 - Baseline β values - Mean Data
											Exposure
			Measure:	β	β	β					17 ms	33 ms	50 ms
			Exposure:	17 ms	33 ms	50 ms
		Gender	Age						Exp3STS-V1	Mean	0.0146154	0.0379219	0.147748
Exp3STS-V1	subj1	F	20	0.0739472	0.666723	-0.584703				SD	0.697022	0.789873	0.878275
Exp3STS-V1	subj2	F	23	0.0476913	0.139565	-0.176703
Exp3STS-V1	subj3	M	20	0.268137	1.07323	1.14283			CtrlV1-STS	Mean	0.180981	0.28505	-0.0208887
Exp3STS-V1	subj4	F	25	-0.875348	-1.14283	-1.14283				SD	0.733419	0.80626	0.651832
Exp3STS-V1	subj5	F	21	-1.45101	0.515111	1.65794
Exp3STS-V1	subj6	F	23	1.07323	-0.584703	-0.584703			CtrlSham	Mean	0.127641	0.354045	0.440059
Exp3STS-V1	subj7	M	25	0.875348	4.21885e-15	9.76996e-15				SD	0.378786	0.818129	0.52078
Exp3STS-V1	subj8	M	23	0.206925	1.45101	0.584703
Exp3STS-V1	subj9	M	23	-0.342343	0.475062	-1.11022e-15
Exp3STS-V1	subj10	M	24	0.78125	-0.875348	-0.584703
Exp3STS-V1	subj11	M	25	-0.358536	-1.11022e-15	0.96875
Exp3STS-V1	subj12	F	24	-0.225817	-0.358536	1.22484
Exp3STS-V1	subj13	M	32	0.116526	-0.866309	-0.584703
CtrlV1-STS	subj1	M	25	-0.206925	-1.11022e-15	-0.558122
CtrlV1-STS	subj2	M	27	0.268137	0	-0.358536
CtrlV1-STS	subj3	M	23	-0.358536	-1.11022e-15	0
CtrlV1-STS	subj4	F	24	-0.475062	-1.07323	-0.866309
CtrlV1-STS	subj5	F	26	0.749125	0	-1.11022e-15
CtrlV1-STS	subj6	F	30	-0.225817	0.268137	-0.358536
CtrlV1-STS	subj7	F	20	0	0.875348	1.07323
CtrlV1-STS	subj8	M	27	0.666723	1.65794	0
CtrlV1-STS	subj9	F	25	-0.866309	-1.07323	-1.14283
CtrlV1-STS	subj10	F	23	0.567161	1.14283	0
CtrlV1-STS	subj11	F	19	1.92607	1.14283	0.558122
CtrlV1-STS	subj12	F	24	0.666723	0.206925	0.515111
CtrlV1-STS	subj13	F	22	-0.358536	0.558122	0.866309
CtrlSham	subj1	F	26	-0.666723	-1.11022e-15	0.308187
CtrlSham	subj2	F	25	0.475062	0.358536	0.558122
CtrlSham	subj3	M	24	0.875348	1.92607	0.282572
CtrlSham	subj4	F	20	0.580749	0.866309	0.434184
CtrlSham	subj5	F	20	0.0739472	0.493955	0.268137
CtrlSham	subj6	M	26	0	0.515111	0.206925
CtrlSham	subj7	F	26	0.116526	0.875348	2.01817
CtrlSham	subj8	M	22	-0.151612	0.308187	0
CtrlSham	subj9	F	21	0.208625	0	-1.11022e-15
CtrlSham	subj10	M	26	0	-1.00907	0.584703
CtrlSham	subj11	F	22	-0.151612	-1.14283	0.584703
CtrlSham	subj12	M	21	0.0920991	0.268137	0.475062
CtrlSham	subj13	M	20	0.206925	1.14283	0
Experiment 4 - Baseline β values - Individual Data									Experiment 4 - Baseline β values - Mean Data
											Exposure
	Measure:			β	β	β					17 ms	33 ms	50 ms
	Exposure:			17 ms	33 ms	50 ms
		Gender	Age						Ctrl-GenderSTS-V1	Mean	-0.320515	0.116021	0.0423203
Ctrl-GenderSTS-V1	subj1	F	22	5.55112e-16	5.55112e-16	-1.22484				SD	0.441161	0.74666	0.841141
Ctrl-GenderSTS-V1	subj2	F	21	-0.580749	4.44089e-16	-1.22484
Ctrl-GenderSTS-V1	subj3	M	21	-0.538727	0.837679	-1.36325			Ctrl-GenderSham	Mean	-0.312884	0.118674	-0.0269654
Ctrl-GenderSTS-V1	subj4	F	21	-0.434184	0.322568	1.20577				SD	0.606571	0.884526	0.873799
Ctrl-GenderSTS-V1	subj5	F	21	-0.817811	4.44089e-16	0.308187
Ctrl-GenderSTS-V1	subj6	F	21	-0.273283	0.108017	-0.360236
Ctrl-GenderSTS-V1	subj7	F	21	-1.22484	-1.45101	0.584703
Ctrl-GenderSTS-V1	subj8	F	23	-0.308187	1.07323	0
Ctrl-GenderSTS-V1	subj9	F	23	0.166046	-0.783248	-0.308187
Ctrl-GenderSTS-V1	subj10	M	22	0.342343	0.268137	0.866309
Ctrl-GenderSTS-V1	subj11	F	20	2.66454e-15	-0.584703	0.584703
Ctrl-GenderSTS-V1	subj12	M	27	2.66454e-15	1.34137	0.206925
Ctrl-GenderSTS-V1	subj13	M	24	2.77556e-16	0.700879	1.00907
Ctrl-GenderSTS-V1	subj14	F	23	-0.817811	-0.208625	0.308187
Ctrl-GenderSham	subj1	F	28	0.208625	-0.208625	0.558122
Ctrl-GenderSham	subj2	F	27	-0.0420878	-0.1937	-0.245241
Ctrl-GenderSham	subj3	F	29	-0.282572	0.515111	5.55112e-16
Ctrl-GenderSham	subj4	F	21	0.268137	0.515111	-0.866309
Ctrl-GenderSham	subj5	F	21	-0.567161	2.66454e-15	0.515111
Ctrl-GenderSham	subj6	M	25	-0.610886	-0.666723	-1.05731
Ctrl-GenderSham	subj7	F	23	5.55112e-16	5.55112e-16	-0.475062
Ctrl-GenderSham	subj8	F	21	-1.43347	-1.22484	-1.07323
Ctrl-GenderSham	subj9	M	20	0.308187	1.45101	1.80955
Ctrl-GenderSham	subj10	M	25	0.0867945	0.666723	0.567161
Ctrl-GenderSham	subj11	F	24	-1.70675	-1.45101	-0.584703
Ctrl-GenderSham	subj12	M	21	-0.25065	-0.225817	-0.875348
Ctrl-GenderSham	subj13	F	23	-0.358536	1.14283	1.14283
Ctrl-GenderSham	subj14	M	21	2.66454e-15	1.34137	0.206925

## Sheet: Suppl Table 3, Exp 2, 3, 4
Experiment 2 - Baseline RT values - Individual Data									Experiment 2 - Baseline RT values - Mean Data
											Exposure
			Measure:	RTs	RTs	RTs					17 ms	33 ms	50 ms
			Exposure:	17 ms	33 ms	50 ms
		Gender	Age						Exp2STS-V1	Mean	514.317	503.25	510.309
Exp2STS-V1	subj1	M	24	585.912	592.304	590.583				SD	131.085	114.104	124.642
Exp2STS-V1	subj2	F	23	382.447	394.071	371.482
Exp2STS-V1	subj3	F	25	430.291	427.301	435.078			Ctrl0ms	Mean	513.182	500.648	492.322
Exp2STS-V1	subj4	F	24	572.431	560.425	530.424				SD	108.928	121.636	114.678
Exp2STS-V1	subj5	F	27	322.153	336.596	328.011
Exp2STS-V1	subj6	M	22	605.482	585.242	599.137			Ctrl100ms	Mean	523.574	487.833	495.435
Exp2STS-V1	subj7	M	22	452.236	420.281	423.867				SD	106.35	92.4312	103.626
Exp2STS-V1	subj8	M	24	685.627	652.775	667.187
Exp2STS-V1	subj9	F	25	479.841	504.686	507.212
Exp2STS-V1	subj10	M	20	380.061	366.52	361.741
Exp2STS-V1	subj11	M	23	754.567	671.125	689.45
Exp2STS-V1	subj12	M	25	439.169	412.898	434.634
Exp2STS-V1	subj13	M	23	669.309	647.241	702.711
Exp2STS-V1	subj14	F	22	440.915	474.038	502.813
Ctrl0ms	subj1	F	24	465.464	452.312	445.968
Ctrl0ms	subj2	F	24	526.264	520.309	536.564
Ctrl0ms	subj3	M	27	398.64	378.11	392.768
Ctrl0ms	subj4	F	24	507.643	471.207	467.968
Ctrl0ms	subj5	M	21	457.54	453.878	431.358
Ctrl0ms	subj6	F	26	520.033	441.024	448.777
Ctrl0ms	subj7	M	23	520.025	517.659	520.845
Ctrl0ms	subj8	M	30	677.383	710.087	680.034
Ctrl0ms	subj9	F	25	327.842	324.342	323.16
Ctrl0ms	subj10	F	23	465.923	404.544	392.186
Ctrl0ms	subj11	F	23	737.312	757.854	754.018
Ctrl0ms	subj12	F	21	429.236	455.93	445.722
Ctrl0ms	subj13	M	29	517.165	497.259	487.546
Ctrl0ms	subj14	M	24	634.078	624.554	565.595
Ctrl100ms	subj1	M	22	492.174	472.708	504.06
Ctrl100ms	subj2	M	23	585.206	512.379	532.739
Ctrl100ms	subj3	F	22	312.499	280.815	282.571
Ctrl100ms	subj4	F	24	516.197	550.787	576.21
Ctrl100ms	subj5	M	28	707.74	632.476	682.436
Ctrl100ms	subj6	M	27	701.301	625.248	648.899
Ctrl100ms	subj7	F	23	522.081	497.914	487.04
Ctrl100ms	subj8	F	23	547.358	485.106	488.61
Ctrl100ms	subj9	M	25	468.429	434.434	450.319
Ctrl100ms	subj10	M	21	532.43	474.98	472.876
Ctrl100ms	subj11	F	25	585.764	542.144	520.884
Ctrl100ms	subj12	F	25	517.259	518.353	517.215
Ctrl100ms	subj13	F	20	379.463	373.062	379.409
Ctrl100ms	subj14	F	22	462.138	429.258	392.822
Experiment 3 - Baseline RT values - Individual Data									Experiment 3 - Baseline RT values - Mean Data
											Exposure
			Measure:	RTs	RTs	RTs					17 ms	33 ms	50 ms
			Exposure:	17 ms	33 ms	50 ms
		Gender	Age						Exp3STS-V1	Mean	530.625	499.782	520.942
Exp3STS-V1	subj1	F	20	483.539	476.822	449.915				SD	167.001	143.328	190.89
Exp3STS-V1	subj2	F	23	233.126	232.541	226.893
Exp3STS-V1	subj3	M	20	462.856	444.506	463.318			CtrlV1-STS	Mean	550.969	519.172	525.533
Exp3STS-V1	subj4	F	25	829.001	781.905	756.476				SD	119.433	91.9514	103.244
Exp3STS-V1	subj5	F	21	478.001	458.971	438.309
Exp3STS-V1	subj6	F	23	562.489	562.07	535.703			CtrlSham	Mean	532.556	516.309	509.288
Exp3STS-V1	subj7	M	25	368.394	355.25	367.237				SD	128.587	133.085	135.225
Exp3STS-V1	subj8	M	23	436.954	434.407	439.341
Exp3STS-V1	subj9	M	23	399.779	373.772	368.882
Exp3STS-V1	subj10	M	24	781.25	578.252	560.785
Exp3STS-V1	subj11	M	25	598.29	588.065	968.75
Exp3STS-V1	subj12	F	24	576.132	537.8	519.535
Exp3STS-V1	subj13	M	32	688.321	672.804	677.104
CtrlV1-STS	subj1	M	25	651.917	609.284	617.81
CtrlV1-STS	subj2	M	27	634.331	557.629	554.952
CtrlV1-STS	subj3	M	23	618.779	573.02	639.177
CtrlV1-STS	subj4	F	24	558.834	582.15	559.419
CtrlV1-STS	subj5	F	26	490.491	465.942	473.565
CtrlV1-STS	subj6	F	30	429.03	431.968	440.851
CtrlV1-STS	subj7	F	20	717.717	637.03	694.071
CtrlV1-STS	subj8	M	27	590.669	538.892	537.19
CtrlV1-STS	subj9	F	25	715.292	621.811	614.443
CtrlV1-STS	subj10	F	23	525.822	504.592	474.38
CtrlV1-STS	subj11	F	19	503.412	490.333	494.234
CtrlV1-STS	subj12	F	24	340.595	328.48	323.492
CtrlV1-STS	subj13	F	22	385.709	408.105	408.34
CtrlSham	subj1	F	26	331.007	318.303	300.688
CtrlSham	subj2	F	25	361.627	329.385	347.416
CtrlSham	subj3	M	24	397.418	395.741	367.576
CtrlSham	subj4	F	20	604.939	631.601	687.125
CtrlSham	subj5	F	20	686.444	649.801	612.659
CtrlSham	subj6	M	26	538.889	501.237	499.81
CtrlSham	subj7	F	26	395.062	399.864	377.502
CtrlSham	subj8	M	22	619.206	630.953	586.733
CtrlSham	subj9	F	21	646.782	629.909	628.269
CtrlSham	subj10	M	26	489.216	434.954	449.508
CtrlSham	subj11	F	22	574.968	525.224	533.403
CtrlSham	subj12	M	21	727.224	730.496	722.709
CtrlSham	subj13	M	20	550.443	534.549	507.352
Experiment 4 - Baseline RT values - Individual Data									Experiment 4 - Baseline RT values - Mean Data
											Exposure
	Measure:			RTs	RTs	RTs					17 ms	33 ms	50 ms
	Exposure:			17 ms	33 ms	50 ms
		Gender	Age						Ctrl-GenderSTS-V1	Mean	545.657	520.171	499.395
Ctrl-GenderSTS-V1	subj1	F	22	751.693	637.372	556.505				SD	113.3	109.676	96.8666
Ctrl-GenderSTS-V1	subj2	F	21	458.894	491.609	456.161
Ctrl-GenderSTS-V1	subj3	M	21	737.675	739.537	720.748			Ctrl-GenderSham	Mean	544.429	530.641	516.271
Ctrl-GenderSTS-V1	subj4	F	21	476.499	427.457	431.585				SD	99.0422	101.861	98.7173
Ctrl-GenderSTS-V1	subj5	F	21	512.15	489.419	501.082
Ctrl-GenderSTS-V1	subj6	F	21	388.739	336.057	346.343
Ctrl-GenderSTS-V1	subj7	F	21	585.856	559.83	517.89
Ctrl-GenderSTS-V1	subj8	F	23	381.492	369.608	371.033
Ctrl-GenderSTS-V1	subj9	F	23	612.537	571.913	536.667
Ctrl-GenderSTS-V1	subj10	M	22	556.381	522.563	496.29
Ctrl-GenderSTS-V1	subj11	F	20	519.044	512.043	472.492
Ctrl-GenderSTS-V1	subj12	M	27	643.06	647.614	607.395
Ctrl-GenderSTS-V1	subj13	M	24	547.912	538.908	555.722
Ctrl-GenderSTS-V1	subj14	F	23	467.261	438.458	421.619
Ctrl-GenderSham	subj1	F	28	510.644	507.011	511.105
Ctrl-GenderSham	subj2	F	27	567.574	526.668	541.919
Ctrl-GenderSham	subj3	F	29	565.737	522.78	491.682
Ctrl-GenderSham	subj4	F	21	703.743	685.581	621.781
Ctrl-GenderSham	subj5	F	21	568.172	516.874	538.084
Ctrl-GenderSham	subj6	M	25	594.398	584.205	546.301
Ctrl-GenderSham	subj7	F	23	608.717	623.223	609.719
Ctrl-GenderSham	subj8	F	21	341.435	339.747	325.41
Ctrl-GenderSham	subj9	M	20	566.927	556.923	526.632
Ctrl-GenderSham	subj10	M	25	587.273	640.387	556.643
Ctrl-GenderSham	subj11	F	24	417.952	437.726	424.388
Ctrl-GenderSham	subj12	M	21	674.126	646.93	698.392
Ctrl-GenderSham	subj13	F	23	431.282	381.733	367.803
Ctrl-GenderSham	subj14	M	21	484.03	459.182	467.937

[truncated: 3 more sheets: Suppl Table 4, Exp 2, 3, 4, Suppl Table 5, Exp 5, Suppl Table 6, Exp 5]
